# Supplementary material for: An injectable in situ gel with cubic and hexagonal nanostructures for local treatment of chronic periodontitis
Source: Drug Deliv. 2017 Aug 17;24(1):1148–58. doi: 10.1080/10717544.2017.1359703 (PMC8241103; doi:10.1080/10717544.2017.1359703)
Supplement: IDRD_Pan_et_al_Supporting_Information.zip [file IDRD_A_1359703_SM8388.zip]

Archive with 3 entries (3 files):
- video of phase transition.mp4
- Supporting Information.docx
- video of phase equilibration between hexagonal phase and cubic phase.mp4
